# Supplementary material for: Bovine Milk-Derived Extracellular Vesicles Ameliorate Steatohepatitis by Restoring Gut Barrier in CDA-HFD-Fed Mice
Source: Int J Mol Sci. 2026 Jul 21;27(14):6485. doi: 10.3390/ijms27146485 (PMC13409874; doi:10.3390/ijms27146485)
Supplement: Supplementary file 1 [file ijms-27-06485-s001.zip]

Archive with 3 entries (3 files):
- Bovine_Milk_Exosome_EXBM100_1000_EN.pdf
- Figure S1 PNG.png
- Supplementary_materials.pdf
